# Supplementary material for: Development of prediction models for lymph node metastasis in endometrioid endometrial carcinoma
Source: Br J Cancer. 2020 Feb 10;122(7):1014–22. doi: 10.1038/s41416-020-0745-6 (PMC7109044; doi:10.1038/s41416-020-0745-6)
Supplement: Supplementary file 2 — Supplementary Table 2 [file 41416_2020_745_MOESM2_ESM.xlsx]

## Sheet: Ark1
Ab name	Ab name reported on dataset	Gene name	Company	Catalog #	Species	RPPA dilution
CD171 (L1)	CD171	L1CAM	BioLegend	826701	Mouse	1:1000
14-3-3 beta	14-3-3-beta	YWHAB	Santa Cruz	sc-628	Rabbit	1:75
14-3-3 epsilon	14-3-3-epsilon	YWHAE	Santa Cruz	sc-23957	Mouse	1:50
14-3-3 zeta	14-3-3-zeta	YWHAZ	Santa Cruz	sc-1019	Rabbit	1:5000
4E-BP1	4E-BP1	EIF4EBP1	CST	9452	Rabbit	1:100
4E-BP1 (phospho S65)	4E-BP1_pS65	EIF4EBP1	CST	9456	Rabbit	1:250
53BP1	53BP1	TP53BP1	CST	4937	Rabbit	1:300
Acetyl CoA Carboxylase (phospho S79)	ACC_pS79	ACACA, B	CST	3661	Rabbit	1:500
Acetyl CoA Carboxylase 1	ACC1	ACACA	Abcam	ab45174	Rabbit	1:20000
ADAR1	ADAR1	ADAR	Abcam	ab88574	Mouse	1:200
Akt	Akt	AKT1, 2, 3	CST	4691	Rabbit	1:10000
Akt (phospho S473)	Akt_pS473	AKT1, 2, 3	CST	9271	Rabbit	1:150
Akt (phospho T308)	Akt_pT308	AKT1, 2, 3	CST	2965	Rabbit	1:500
AMPK alpha	AMPKa	PRKAA1	CST	2532	Rabbit	1:200
AMPK alpha (phospho T172)	AMPKa_pT172	PRKAA1	CST	2535	Rabbit	1:100
Annexin I	Annexin-I	ANXA1	BD Biosciences	610066	Mouse	1:5000
Annexin VII	Annexin-VII	ANXA7	BD Biosciences	610668	Mouse	1:30
Androgen Receptor	AR	AR	CST	5153	Rabbit	1:250
ATM	ATM	ATM	CST	2873	Rabbit	1:250
B-Raf	B-Raf	BRAF	CST	14814	Rabbit	1:500
B-Raf (phospho S445)	B-Raf_pS445	BRAF	CST	2696	Rabbit	1:1000
Bad (phospho S112)	Bad_pS112	BAD	CST	9291	Rabbit	1:50
Bak	Bak	BAK1	Abcam	ab32371	Rabbit	1:30
BAP1	BAP1	BAP1	Santa Cruz	sc-28383	Mouse	1:125
Bax	Bax	BAX	CST	2772	Rabbit	1:100
Bcl2	Bcl2	BCL2	Dako	M0887	Mouse	1:50
Bcl-xL	Bcl-xL	BCL2L1	CST	2762	Rabbit	1:100
Beclin	Beclin	BECN1	ThermoFisher	PA1-16857	Rabbit	1:500
beta Catenin	b-Catenin	CTNNB1	CST	9562	Rabbit	1:1500
beta Catenin (phospho T41/S45)	b-Catenin_pT41_S45	CTNNB1	CST	9565	Rabbit	1:30
beta Actin	b-Actin	ACTB	CST	4970	Rabbit	1:75
Bid	Bid	BID	CST	2002	Rabbit	1:1000
Bim	Bim	BCL2L11	Abcam	ab32158	Rabbit	1:400
c-Jun ( phospho S73)	c-Jun_pS73	JUN	CST	9164	Rabbit	1:30
c-Kit	c-Kit	KIT	Abcam	ab32363	Rabbit	1:30
c-Met (phospho Y1234/Y1235)	c-Met_pY1234_Y1235	MET	CST	3129	Rabbit	1:100
c-Myc	c-Myc	MYC	Santa Cruz	sc-764	Rabbit	1:125
C-Raf/Raf-1	C-Raf	RAF1	Millipore	04-739	Rabbit	1:200
C-Raf (phospho S338)	C-Raf_pS338	RAF1	CST	9427	Rabbit	1:100
Caspase-7 (cleaved D198)	Caspase-7-cleaved	CASP7	CST	9491	Rabbit	1:75
Caveolin-1	Caveolin-1	CAV1	CST	3238	Rabbit	1:5000
CD31	CD31	PECAM1	Dako	M0823	Mouse	1:30
CD49b	CD49b	ITGA2	BD Biosciences	611016	Mouse	1:50
CDK1	CDK1	CDK1	Abcam	ab32384	Rabbit	1:1000
Chk1	Chk1	CHEK1	CST	2360	Mouse	1:250
Chk2	Chk2	CHEK2	CST	3440	Mouse	1:50
Chk2 (phospho T68)	Chk2_pT68	CHEK2	CST	2197	Rabbit	1:125
c-IAP2	c-IAP2	BIRC3	CST	3130	Rabbit	1:750
Claudin 7	Claudin-7	CLDN7	Novus Biologicals	NB100-91714	Rabbit	1:300
COL6A1	Collagen-VI	COL6A1	Santa Cruz	sc-20649	Rabbit	1:5000
Cyclin B1	Cyclin-B1	CCNB1	Epitomics	1495-1	Rabbit	1:1500
Cyclin D1	Cyclin-D1	CCND1	Santa Cruz	sc-718	Rabbit	1:200
Cyclin D3	Cyclin-D3	CCND3	CST	2936	Mouse	1:1000
PARK7/DJ1	DJ1	PARK7	Abcam	ab76008	Rabbit	1:5000
E-Cadherin	E-Cadherin	CDH1	CST	3195	Rabbit	1:300
eEF2	eEF2	EEF2	CST	2332	Rabbit	1:50
eEF2K	eEF2K	EEF2K	CST	3692	Rabbit	1:50
EGFR	EGFR	EGFR	CST	2232	Rabbit	1:100
EGFR (phospho Y1173)	EGFR_pY1173	EGFR	Abcam	ab32578	Rabbit	1:50
eIF4E	eIF4E	EIF4E	CST	9742	Rabbit	1:75
eIF4G	eIF4G	EIF4G1	CST	2498	Rabbit	1:1000
Estrogen Receptor	ER	ESR1	Lab Vision	RM-9101	Rabbit	1:40
Estrogen Receptor alpha (Phospho S118)	ER-a_pS118	ESR1	Abcam	ab32396	Rabbit	1:1000
ERCC1	ERCC1	ERCC1	Santa Cruz	sc-17809	Mouse	1:30
Ets-1	Ets-1	ETS1	Bethyl	A303-501A	Rabbit	1:100
Fatty Acid Synthase	FASN	FASN	CST	3180	Rabbit	1:1000
Fibronectin	Fibronectin	FN1	Epitomics	1574-1	Rabbit	1:10000
FoxM1	FoxM1	FOXM1	CST	5436	Rabbit	1:30
FoxO3a	FoxO3a	FOXO3	CST	2497	Rabbit	1:25
FoxO3a (phospho S318/S321)	FoxO3a_pS318_S321	FOXO3	CST	9465	Rabbit	1:30
FRA-1	FRA-1	FRA1	Santa Cruz	sc-605	Rabbit	1:100
G6PD	G6PD	G6PD	CST	8866	Rabbit	1:1000
Gab2	Gab2	GAB2	CST	3239	Rabbit	1:300
GAPDH	GAPDH	GAPDH	Life Technologies	AM4300	Mouse	1:50000
GATA3	GATA3	GATA3	BD Biosciences	558686	Mouse	1:300
GSK-3alpha/beta	GSK-3a-b	GSK3A, B	Santa Cruz	sc-7291	Mouse	1:750
GSK-3alpha/beta (phospho S21/S9)	GSK-3a-b_pS21_S9	GSK3A, B	CST	9331	Rabbit	1:200
ErbB2/HER2	HER2	ERBB2	Lab Vision	MS-325-P1	Mouse	1:3000
ErbB2/HER2 (phospho Y1248)	HER2_pY1248	ERBB2	R&D Systems	AF1768	Rabbit	1:1500
ErbB3/HER3	HER3	ERBB3	Santa Cruz	sc-285	Rabbit	1:300
ErbB3/HER3 (phospho Y1289)	HER3_pY1289	ERBB3	CST	4791	Rabbit	1:50
Heregulin	Heregulin	NRG1	CST	2573	Rabbit	1:30
HSP70	HSP70	HSP70	CST	4872	Rabbit	1:150
IGFBP2	IGFBP2	IGFBP2	CST	3922	Rabbit	1:50
INPP4b	INPP4b	INPP4B	CST	4039	Rabbit	1:25
IRS1	IRS1	IRS1	Millipore	06-248	Rabbit	1:400
Jak2	Jak2	JAK2	CST	3230	Rabbit	1:750
JNK/SAPK (phospho T183/Y185)	JNK_pT183_Y185	MAPK8	CST	4668	Rabbit	1:30
JNK2	JNK2	MAPK9	CST	4672	Rabbit	1:30
Lck	Lck	LCK	CST	2752	Rabbit	1:100
MAPK (phospho T202/Y204)	MAPK_pT202_Y204	MAPK1, 3	CST	4377	Rabbit	1:30
MDM2 (phospho S166)	MDM2_pS166	MDM2	CST	3521	Rabbit	1:50
MEK1	MEK1	MAP2K1	Abcam	ab32576	Rabbit	1:1500
MEK1 (phospho S217/S221)	MEK1_pS217_S221	MAP2K1, 2	CST	9154	Rabbit	1:50
ERRFI1/MIG6	MIG6	ERRFI1	Sigma-Aldrich	WH0054206M1	Mouse	1:50
MSH6	MSH6	MSH6	Novus Biologicals	22030002	Rabbit	1:1000
mTOR	mTOR	MTOR	CST	2983	Rabbit	1:1000
mTOR (phospho S2448)	mTOR_pS2448	MTOR	CST	2971	Rabbit	1:50
Myosin IIa (phospho S1943)	Myosin-IIa_pS1943	MYH9	CST	5026	Rabbit	1:1000
N-Cadherin	N-Cadherin	CDH2	CST	4061	Rabbit	1:30
nras	LDHA	LDHA	CST	3582	Rabbit	1:250
NDRG1 (phospho T346)	NDRG1_pT346	NDRG1	CST	3217	Rabbit	1:100
NF-kappaB p65 (phospho S536)	NF-kB-p65_pS536	RELA	CST	3033	Rabbit	1:30
Merlin/NF2	Merlin	NF2	Novus Biologicals	22710002	Rabbit	1:250
Notch1	Notch1	NOTCH1	CST	3268	Rabbit	1:30
P-Cadherin	P-Cadherin	CDH3	CST	2130	Rabbit	1:50
p21	p21	CDKN1A	Invitrogen	MA5-14949	Rabbit	1:500
p27 KIP 1	p27-Kip-1	CDKN1B	Abcam	ab32034	Rabbit	1:500
p27/KIP 1 (phospho T198)	p27_pT198	CDKN1B	Abcam	ab64949	Rabbit	1:30
p38 MAPK	p38	MAPK14	CST	9212	Rabbit	1:1500
p38 MAPK (phospho T180/Y182)	p38_pT180_Y182	MAPK14	CST	9211	Rabbit	1:50
p53	p53	TP53	CST	9282	Rabbit	1:2500
p70/S6K1	p70-S6K1	RPS6KB1	Abcam	ab32529	Rabbit	1:300
p70 S6 Kinase (phospho T389)	p70-S6K_pT389	RPS6KB1	CST	9205	Rabbit	1:50
p90RSK (phospho T573)	p90RSK_pT573	RPS6K	CST	9346	Rabbit	1:30
PAI-1	PAI-1	SERPINE1	BD Biosciences	612024	Mouse	1:100
Paxillin	Paxillin	PXN	CST	2542	Rabbit	1:250
PCNA	PCNA	PCNA	CST	2586	Mouse	1:1000
Pdcd4	Pdcd4	PDCD4	Rockland	600-401-965	Rabbit	1:750
PDK1	PDK1	PDPK1	CST	3062	Rabbit	1:50
PDK1 (phospho S241)	PDK1_pS241	PDPK1	CST	3061	Rabbit	1:50
PEA-15	PEA-15	PEA15	CST	2780	Rabbit	1:100
PED/PEA-15 (phospho S116)	PEA-15_pS116	PEA15	Invitrogen	44-836G	Rabbit	1:1000
PI3 Kinase p110 alpha	PI3K-p110-a	PIK3CA	CST	4255	Rabbit	1:75
PI3K p85	PI3K-p85	PIK3R1	Millipore	06-195	Rabbit	1:15000
PKCalpha	PKCa	PRKCA	CST	2056	Rabbit	1:200
PKC delta (phospho S664)	PKC-delta_pS664	PRKCD	Millipore	07-875	Rabbit	1:100
PKC beta II (phospho S660)	PKC-b-II_pS660	PRKCA, B, D, E, H, Q	CST	9371	Rabbit	1:200
VDAC1/Porin	Porin	VDAC1	Abcam	ab14734	Mouse	1:300
Progesterone Repector	PR	PGR	Abcam	ab206926	Rabbit	1:500
PRAS40 (phospho T246)	PRAS40_pT246	AKT1S1	Life Technologies	441100G	Rabbit	1:500
PREX1	PREX1	PREX1	Abcam	ab102739	Rabbit	1:150
PTEN	PTEN	PTEN	CST	9552	Rabbit	1:500
Rab11	Rab11	RAB11A, B	CST	3539	Rabbit	1:30
Rab25	Rab25	RAB25	CST	4314	Rabbit	1:30
Rad50	Rad50	RAD50	CST	3427	Rabbit	1:250
Rad51	Rad51	RAD51	Millipore	ABE257	Rabbit	1:1000
Raptor	Raptor	RPTOR	CST	2280	Rabbit	1:300
Rb (phospho S807/S811)	Rb_pS807_S811	RB1	CST	9308	Rabbit	1:500
RBM15	RBM15	RBM15	Novus Biologicals	21390002	Rabbit	1:5000
Rictor	Rictor	RICTOR	CST	2114	Rabbit	1:100
Rictor (phospho T1135)	Rictor_pT1135	RICTOR	CST	3806	Rabbit	1:200
RSK	RSK	RPS6KA1, 2, 3	CST	9347	Rabbit	1:150
S6 Ribosomal Protein	S6	RPS6	CST	2317	Mouse	1:1000
S6 (phospho S235/S236)	S6_pS235_S236	RPS6	CST	2211	Rabbit	1:2500
S6 (phospho S240/S244)	S6_pS240_S244	RPS6	CST	2215	Rabbit	1:1000
SCD	SCD	SCD	Santa Cruz	sc-58420	Mouse	1:30
SF2/ASF	SF2	SRSF1	Invitrogen	32-4500	Mouse	1:150
Shc (phospho Y317)	Shc_pY317	SHC1	CST	2431	Rabbit	1:30
SHP-2 (phospho Y542)	SHP-2_pY542	PTPN11	CST	3751	Rabbit	1:75
Smad1	Smad1	SMAD1	Abcam	ab33902	Rabbit	1:750
Smad3	Smad3	SMAD3	Abcam	ab40854	Rabbit	1:150
Smad4	Smad4	SMAD4	Santa Cruz	sc-7966	Mouse	1:30
Src	Src	SRC	Millipore	05-184	Mouse	1:200
Src Family (phospho Y416)	Src_pY416	SRC, LYN, FYN, LCK, YES1, HCK	CST	2101	Rabbit	1:500
Src (phospho Y527)	Src_pY527	SRC, YES1, FYN, FGR	CST	2105	Rabbit	1:30
Stat3	Stat3	STAT3	CST	4904	Rabbit	1:3000
Stat3 (phospho Y705)	Stat3_pY705	STAT3	CST	9145	Rabbit	1:100
Stat5a	Stat5a	STAT5A	Abcam	ab32043	Rabbit	1:250
Stathmin 1	Stathmin-1	STMN1	Abcam	ab52630	Rabbit	1:75
Syk	Syk	SYK	Santa Cruz	sc-1240	Mouse	1:3000
TAZ	TAZ	WWTR1	CST	4883	Rabbit	1:300
Transferrin Receptor	TFRC	TFRC	Novus Biologicals	22500002	Rabbit	1:15000
TIGAR	TIGAR	C12ORF5	Abcam	ab137573	Rabbit	1:100
Transglutaminase II	Transglutaminase	TGM2	Lab Vision	MS-224-P1	Mouse	1:150
TSC1/Hamartin	TSC1	TSC1	CST	4906	Rabbit	1:200
TTF1**	TTF1	NKX2-1	Abcam	ab76013	Rabbit	1:250
Tuberin	Tuberin	TSC2	Abcam	ab32554	Rabbit	1:2500
TSC2/Tuberin (phospho T1462)	Tuberin_pT1462	TSC2	CST	3617	Rabbit	1:30
VEGF Receptor 2	VEGFR-2	KDR	CST	2479	Rabbit	1:12000
VHL/EPPK1**	VHL-EPPK1	EPPK1	BD Biosciences	556347	Mouse	1:500
XBP1	XBP1	XBP1	Santa Cruz	sc-32136	Goat	1:200
XRCC1	XRCC1	XRCC1	CST	2735	Rabbit	1:30
YAP	YAP	YAP1	Santa Cruz	sc-15407	Rabbit	1:750
YAP (phospho S127)	YAP_pS127	YAP1	CST	4911	Rabbit	1:250
YB1 (phospho S102)	YB1_pS102	YBX1	CST	2900	Rabbit	1:50
